# Supplementary material for: SPTAN1/NUMB axis senses cell density to restrain cell growth and oncogenesis through Hippo signaling
Source: J Clin Invest. 2023 Oct 16;133(20):e168888. doi: 10.1172/JCI168888 (PMC10575737; doi:10.1172/JCI168888)
Supplement: Supporting data values [file jci-133-168888-s048.xlsx]

## Sheet: Figure 1
Figure 1C						Figure 1F						Figure 1I
	siControl	0.2	0.19	0.21			WT LCD	NUMB KO LCD	WT HCD	NUMB KO HCD			WT LCD	NUMB KO LCD	WT HCD	NUMB KO HCD
	siABCF2	0.2	0.19	0.22
	siACP1	0.21	0.2	0.21		day0	1	1	1	1		CTGF	4.79262	5.39844	1	5.05139
	siADD1	0.26	0.25	0.24			1	1	1	1			5.21951	6.37413	1	6.06924
	siANKZF1	0.17	0.18	0.17			1	1	1	1			4.98	6.40446	1	5.68
	siCCDC124	0.21	0.18	0.19		day1	1.18	1.25	1.15	1.319		CYR61	4.1258	4.93437	1	4.67306
	siC1QBP	0.25	0.26	0.22			1.44	1.34	1.04	1.255			3.88483	4.96498	1	4.37855
	siCIP2A	0.2	0.23	0.27			1.22	1.25	1.158	1.333			4.37805	5.21774	1	4.8165
	siCNN2	0.2	0.19	0.21		day2	2.21	2.51	1.38	1.58
	siCPNE3	0.22	0.28	0.25			2.22	2.67	1.28	1.75
	siCSK	0.45	0.47	0.47			2.54	2.52	1.16	1.66
	siEXOC1	0.26	0.23	0.23		day3	6.21	6.78	2.05	3.07
	siFAM120A	0.19	0.25	0.23			6.63	7.66	1.93	3.88
	siFHOD1	0.26	0.19	0.22			6.78	6.91	2.11	3.98
	siFLNA	0.15	0.15	0.17
	siFLNB	0.15	0.19	0.19
	siFLNC	0.36	0.29	0.23
	siHECTD1	0.2	0.25	0.21
	siHSPD1	0.11	0.15	0.12
	siHSPE1	0.17	0.17	0.14
	siINPPL1	0.16	0.13	0.18
	siKCTD3	0.28	0.25	0.28
	siKIF5B	0.2	0.23	0.29
	siKLC2	0.11	0.08	0.12
	siLIMD1	0.11	0.08	0.12
	siLRRC41	0.27	0.29	0.29
	siLRRFIP1	0.22	0.18	0.18
	siMAP2K3	0.27	0.28	0.3
	siMARK2	0.1	0.1	0.09
	siMARK3	0.08	0.09	0.12
	siMSN	0.47	0.49	0.51
	siMYO1E	0.15	0.18	0.17
	siNUMB	2.29	2.09	2.16
	siPDAP1	0.32	0.36	0.29
	siPDLIM5	0.11	0.14	0.13
	siPHLDB2	0.21	0.22	0.23
	siPKN2	0.44	0.37	0.37
	siPPF1A	0.19	0.16	0.15
	siPRKD2	0.19	0.2	0.22
	siREPS1	0.3	0.23	0.34
	siSCYL1	0.17	0.19	0.16
	siSH3GLB2	0.21	0.24	0.24
	siTAB3	0.16	0.18	0.15
	siTES	0.25	0.26	0.23
	siTLN1	0.23	0.22	0.21
	siZYX	0.12	0.13	0.17

## Sheet: Figure 5
Figure 5C
	MARK1	0.95	0.99	1.07
	MARK2	2.84	2.22	2.47
	MARK3	3.19	3.5	3.08
	MARK4	0.56	0.54	0.55

## Sheet: Figure 7
Figure 7A
	Chow	NumbCtr	4.34	4.47	4.12	4.24	5.19	4.87	5.19
		NumbΔHep	4.39	4.98	4.76	4.29	4.26	4.38	4.5
	DDC	NumbCtr	6.04	6.14	6.71	6.48	7.24	7.53	6.64	6.5
		NumbΔHep	10.26	12.28	9.85	10.89	10.72	7.45	8.1	8.55
Figure 7B
	CK19	NumbCtr +DDC		7.3	4.5	7.7	6.5	9.2	8.2	8.5
		NumbΔHep +DDC		25.3	19.8	23.7	26.4	21.7	22.5	20.6
	Ki67	NumbCtr +DDC		4.4	3.7	4.1	4.8	4.5	3.4	3.5
		NumbΔHep +DDC		12.2	17.4	15.2	18.5	14.5	16.4	13.3

## Sheet: Figure 8
Figure 8C
	Ww45/ NumbCtr		4.17	3.33	3.61	4.06	4.5	4.53	3.89	4.53	4.86
	NumbΔHep		4.14	4.88	4.52	4.22	4.26	4.27	4.86	3.97
	Ww45ΔHep		5.72	6.31	6.32	5.61	5.59	5.92	6.61	5.59	6.11	7.2	7.11
	Ww45/ NumbΔHep		9.15	7.32	9.45	13.27	8.16	8.74	9.19	12.27	11.16	11.3575	11.1312	12.9499	15.8514
Figure 8D
	Ww45/ NumbCtr		0	0	0	0	0	0	0	0	0	0
	NumbΔHep		0	0	0	0	0	0	0	0	0	0
	Ww45ΔHep		0	0	0	1	1	0	0	0	2	0
	Ww45/ NumbΔHep		19	10	18	21	15	17	11	13	26	21
Figure 8E
			CK19+ cells in periportal area							Ki67+ cells in periportal area
	Ww45/ NumbCtr		3.5	2.2	4.1	3.3	2.7	2.9	2.4	0.7	0.5	0.4	0.5	0.6	0.5	0.4
	NumbΔHep		4.2	3.8	2.4	1.9	3.1	2.8	2.5	0.7	0.5	0.4	0.8	0.6	0.4	0.3
	Ww45ΔHep		7.3	10.5	8.4	9.3	8.9	8.2	7.9	1.8	1.6	2.8	2.5	2.3	2.7	2.2
	Ww45/ NumbΔHep		32.9	27.6	30.5	36.8	31.4	27.4	25.7	7.9	9.6	10.7	9.4	8.7	8.4	10.2
Figure 8F
		Ww45fl/fl + AAV-Control		4.89	4.28	4.48	4.76	4.01	4.97	4.31	4.95
		Ww45fl/fl + AAV-Mark2		5.1	5.32	5.9	4.78	4.95	4.76	4.76
		Ww45ΔAlb + AAV-Control		5.6	6.28	5.35	5.99	6.43	5.04	5.53	5.64	5.82
		Ww45ΔAlb + AAV-Mark2		7.06	6.62	7.07	8.34	6.81	6.76	5.9	7.72	8.37

## Sheet: Figure 9
	Figure 9A
			Hey1			Hes1
		Ww45/ NumbCtr	1.02	0.99	0.99	1.01	1	0.99
		NumbΔHep	1.01	1.118	1.26	1.01	0.98	1.09
		Ww45ΔHep	1.81	1.49	1.97	1.37	1.61	1.46
		Ww45/ NumbΔHep	3.03	3.52	3.95	2.54	2.47	2.71
	Figure 9B
		Ww45/ NumbCtr	4.17	4.33	3.61	4.06	4.5	4.53	3.89	4.53	4.86
		Ww45/ NumbΔHep	9.15	10.32	9.45	8.27	13.16	13.35	11.13	7.89	10.16	11.94
		Ww45/ NumbΔHep RbpjΔHep	10.8	15.49	7.41	15.44	9.57	10.29	12.51
		Ww45/ NumbΔHep YapΔHep/+	5.29	4.77	5.19	5.51	5.54	6.07	4.43
Figure 9C
	Liver/ Body weight	Ww45/ NumbCtr			4.21	3.99	4.87	4.56	4.44	4.69	4.07
		Ww45/ NumbΔHep			15.22	14.18	17.6	13.81	20.49	12.75	11.39	11.49
		Ww45/ NumbΔHep RbpjΔHep			16.68	18.8	13.61	15.99	22.07	15.66	17.57	10.29	12.51
		Ww45/ NumbΔHep YapΔHep/+			5.8	6.68	5.53	5.77	6.3	5.34	5.88	5.2	6.25	6.8
	Tumor number	Ww45/ NumbCtr			0	0	0	0	0	0	0	0
		Ww45/ NumbΔHep			25	17	13	21	19	23	13	22	5	14
		Ww45/ NumbΔHep RbpjΔHep			23	33	18	19	12	16	8	9	8
		Ww45/ NumbΔHep YapΔHep/+			0	0	0	0	0	0	0	0	0
Figure 9D
	CK19+ cells in periportal area	Ww45/ NumbCtr			2.9	2.6	4.3	3.1	3.2	3.1	3.8
		Ww45/ NumbΔHep			39.1	23.6	29.8	28.5	27.2	35.7	30.1
		Ww45/ NumbΔHep RbpjΔHep			34.3	40.4	38.1	28.9	42.8	25.3	25.3
		Ww45/ NumbΔHep YapΔHep/+			6.3	12.9	6.3	3.1	4.9	8.7	5.5
	Ki67+ cells in periportal area	Ww45/ NumbCtr			1.3	0.4	0.5	1.6	0.3	0.3	0.2
		Ww45/ NumbΔHep			9.9	10.2	7.9	13.2	9.1	13	8.9
		Ww45/ NumbΔHep RbpjΔHep			11.7	10.3	11.1	8.2	9.5	8.4	12.7	10.9
		Ww45/ NumbΔHep YapΔHep/+			1.7	2.1	0.7	3.2	2.8	0.8	1.2	0.6
Figure 9E
	Months	Ww45/ NumbCtr	NumbΔHep	Ww45ΔHep	Ww45/ NumbΔHep	Ww45/ NumbΔHep RbpjΔHep	Ww45/ NumbΔHep YapΔHep/+
	0.5					0
	0.5					0
	1				0	0
	1				0	0
	1				0	0
	2					0
	2					1
	2.5					0
	2.5				1	1
	3				1	1
	3				0	0
	3.5				0	1
	3.5				0	0
	3.5				0	0
	4	0	0		1	0
	4				1	1
	4	0	0		1	0
	4.5	0	0		1	1
	5				0	1
	5	0	0		1	1
	5	0	0		1	1
	5	0	0		1	1
	6				1	1
	6	0	0		1	1
	6				1	1
	6.5	0	0		1	1
	7	0	0		1	1
	7	0	0		1	1
	7	0	0		1	1
	8	0	0		1	1
	9				1
	9.5	0	0
	9.5
	9.5
	9.5
	9.5
	9.5
	9.5
	9.5
	9.5
	9.5
	9.5
	9.5	0	0
	10	0	0
	10	0	0	0
	10	0	0	0
	10			0
	10			0
	10			0
	10			0
	10			0
	10			0
	10			1
	10			0
	10			1
	10			0
	11			0
	12			0
	14			1
	12			1
	14			0
	14			0
	14			0
	14			1
	14			0
	14			0
	14			0
	14			0
	14			0
	14			0
	14			0
	15			1
	15			0
	15			0			0
	15			0			1
	15			0			0
	15			0			0
	15			0			0
	15			0			0
	15			1			0
	16			0			0
	16			0			0
	16			0			0
	16			0			0
	16			0			0
	16						0
	16						0
	16						1
	16						0
	16						0
	16						0
	16						0
	16						0
	16						0
	16			1			0
	17			0			0
	17			0			0
	18	0	0	0			0

## Sheet: Figure 10 
Figure 10A
	WW45	0.0242559	0.0251318	0.0273982	0.0311619	0.0345254	0.0386555	0.0437735	0.0523933	0.0532751	0.0532803	0.0534891	0.0659687	0.0730538	0.0762327	0.0834839	0.0857804	0.0926922	0.098743	0.107969	0.114864	0.117879	0.12061	0.124699	0.126199	0.132797	0.137754	0.137931	0.152495	0.154819	0.186377	0.195194	0.195335	0.198271	0.199962	0.206745	0.212988	0.223457	0.233892	0.257587	0.268771	0.274284	0.284322	0.287941	0.290182	0.311441	0.333794	0.362237	0.363404
	MARK2	0.816913	0.935732	1.04054	2.52651	37.6289	0.210285	3.4807	8.13628	1.16805	6.08231	0.780252	2.93145	0.819987	2.10151	4.00807	2.38327	1.6289	0.902598	0.259313	2.4217	1.53389	1.77807	9.75793	4.99775	0.943619	2.19615	2.8085	0.548102	1.22335	0.652609	0.945317	2.64344	2.2161	1.56636	2.00129	160.102	7.83352	0.527949	2.45285	24.2713	0.224255	2.50467	0.79943	1.04665	1.94415	1.0677	47.7531	1.21905
	p-YAP	0.367373	0.200926	0.187863	0.337968	0.159135	0.661319	0.523375	0.733175	0.0626115	0.415886	0.127714	0.182979	0.180579	0.104229	0.0225383	0.0636803	0.156973	0.014466	0.371091	0.0780367	0.0552363	0.185259	0.174086	0.0754962	0.0916777	0.37383	0.42503	0.0246538	0.146101	0.941775	0.0144277	0.674164	0.0892025	0.511707	0.238156	0.293141	0.148135	0.171694	0.258956	0.828787	0.927291	0.0438406	0.0908019	0.19935	1.49546	1.50682	3.75387	0.0934208
	p-MOB1	0.263707	2.02438	5.70446	0.776342	1.51561	0.786187	0.19727	0.907659	0.156662	0.176542	0.337388	0.14542	0.228867	0.274119	0.625902	0.186068	0.2537	0.354896	0.806018	0.478167	0.40574	0.41944	0.494026	0.317032	0.27465	0.0960069	0.0873273	0.198547	0.112342	2.02691	0.226037	1.11452	0.146763	0.135366	0.298798	0.360789	0.900181	0.854631	0.376641	0.346635	1.49723	0.433384	0.320975	0.274677	1.16222	1.53437	1.38399	0.264668
Figure 10B
	Numb	3.76844	0.136124	0.00298173	5.10871	1.22685	3.04515	5.52906	8.41517	0.584132	0.389713	0.426027	1.80253	2.49493	4.60794	4.59617	3.03037	0.777883	2.93737	0.478272	0.582673	0.487198	3.78305	0.0792546	2.77758	1.00767	3.0768	5.16783	0.659319	0.00133016	0.25446	4.227	1.70335	0.0010461	331.045	1.9368	0.221573	0.760687	0.841392	0.0823874	0.502766	20.121	0.0133917	0.00539145	0.227956	630.224	8.62222	0.00570531	0.796883
Figure 10C
	Normal	4.73224	4.14616	4.08921	4.42144	4.6793	3.48429	3.85637	9.34091	5.26187	7.82586	4.78914	8.3823	6.00349	6.66365	3.16438	7.99876
	Stage I	3.92714	3.67968	2.64469	3.11347	3.1688	2.39236	2.84727	4.21982	5.19714	2.56637	3.31477	6.33726	7.03639	4.30644	3.22899	3.09826	2.29425	5.35384	4.5865	5.10431	5.53348	2.73176	3.28852	1.46693	1.35396
	Stage II	2.09803	1.3492	1.90046	1.38868	1.87811	1.82012	1.83721	1.30746	2.11419	3.05271	2.08415	1.65433	1.23133	2.5871	1.52228	1.63296	2.2686	2.29637	3.62479	2.44816	3.39308
	Stage III	1.41227	2.09062	1.34001	1.22883	1.33629	1.23955	1.98518	1.33193	1.74514	1.26476	1.691	1.37713	1.88501	1.28717	1.26038	1.62014	2.27978	1.11599	1.71709	1.32917	1.27325	1.85542	1.2947	1.3939	1.64221
	Stage IV	1.44157	1.57052	1.38844	1.26937	1.43715	1.25182	1.04617	1.67773	2.55836	1.8377	1.28833	1.03801	1.79737	1.45485	1.19433	1.42231	1.54905	1.79807	1.33728	1.95344	1.22207	1.60655	1.44556	1.20058	1.09042	1.16629	1.12468	1.23449	1.30968
Figure 10D
	Normal	0.89	1.07	1.04	1.13	1.35	0.95	1.37	0.96	0.84	0.97	1.18	1.3	0.81
	Stage I	0.97	1.09	0.7	0.76	0.87	0.72	0.65	0.88	1.01	0.67
	Stage II	0.65	0.69	0.46	0.26	0.36	0.29	0.44	0.32	0.19	0.44	0.58	0.69	0.84	0.58	0.35	0.74	0.34	0.51	0.55	0.54	0.58	0.21
	Stage III	0.41	0.44	0.33	0.26	0.14	0.25	0.23	0.51	0.62	0.38	0.32	0.18	0.17	0.55	0.32	0.33	0.4
	Stage IV	0.11	0.17	0.25	0.39	0.27	0.39	0.19	0.25	0.11	0.45	0.3	0.51
Figure 10G
	Normal liver	0.44	0.53	0.45	0.7	0.36	0.4	0.4	0.32	0.48	0.62	0.46	1.27	0.49	0.45	0.48	0.47
	Liver cancer	0.23	0.28	0.24	0.28	0.22	0.26	0.26	0.26	0.18	0.24	0.29	0.44	0.39	0.34	0.18	0.13	0.13	0.14	0.32	0.3	0.21	0.22	0.29	0.17	0.27	0.29	0.29	0.39	0.14	0.28	0.29	0.27	0.17
[truncated: 12 more columns]

## Sheet: Supplementary Figure 1
Figure S1A
			LCD			HCD
	HepG2	day0	1	1	1	1	1	1
		day1	1.196	1.274	1.28	1.06	1.08	1.04
		day2	2.47	2.58	2.1	1.28	1.46	1.69
		day3	7.8	6.82	7.5	2.1	1.72	2.26
	SK-HEP-1	day0	1	1	1	1	1	1
		day1	1.266	1.198	1.266	1.084	1.076	1.04
		day2	3.12	3	3.18	2.02	1.862	1.86
		day3	5.18	5.16	5.22	3.64	3.6	3.8

## Sheet: Supplementary Figure 2
Figure S2A
		ABCF2	ACP1	ADD1	ANKZF1	CCDC124	C1QBP	CIP2A	CNN2	CPNE3	CSK	EXOC1	FAM120A	FHOD1	FLNA	FLNB	FLNC	HECTD1	HSPD1	HSPE1	INPPL1	KCTD3	KIF5B	KLC2
	siControl	1	1	1	1	1	1	1	1	1	1	1	1	1	1	1	1	1	1	1	1	1	1	1
		1	1	1	1	1	1	1	1	1	1	1	1	1	1	1	1	1	1	1	1	1	1	1
		1	1	1	1	1	1	1	1	1	1	1	1	1	1	1	1	1	1	1	1	1	1	1
	siRNA-1	0.06	0.04	0.07	0.16	0.18	0.04	0.03	0.08	0.11	0.14	0.31	0.08	0.3	0.27	0.31	0.39	0.24	0.009	0.007	0.05	0.09	0.13	0.21
		0.06	0.05	0.26	0.18	0.17	0.053	0.03	0.11	0.11	0.15	0.38	0.08	0.3	0.27	0.33	0.48	0.24	0.013	0.007	0.06	0.09	0.13	0.23
		0.07	0.04	0.09	0.17	0.16	0.033	0.04	0.06	0.11	0.16	0.34	0.07	0.26	0.24	0.35	0.37	0.25	0.009	0.006	0.04	0.09	0.14	0.27
	siRNA-2	0.08	0.14	0.39	0.37	0.1	0.012	0.21	0.04	0.13	0.25	0.1	0.13	0.2	0.17	0.22	0.35	0.15	0.027	0.027	0.26	0.1	0.1	0.07
		0.08	0.15	0.29	0.44	0.09	0.015	0.21	0.02	0.13	0.25	0.1	0.12	0.21	0.09	0.11	0.21	0.15	0.028	0.029	0.26	0.1	0.09	0.08
		0.09	0.15	0.2	0.35	0.08	0.013	0.21	0.05	0.13	0.23	0.1	0.12	0.22	0.16	0.18	0.44	0.16	0.02	0.023	0.25	0.12	0.08	0.12
		LIMD1	LRRC41	LRRFIP1	MAP2K3	MARK2	MARK3	MSN	MYO1E	NUMB	PDAP1	PDLIM5	PHLDB2	PKN2	PPF1A	PRKD2	REPS1	SCYL1	SH3GLB2	TAB3	TES	TLN1	ZYX
	siControl	1	1	1	1	1	1	1	1	1	1	1	1	1	1	1	1	1	1	1	1	1	1
		1	1	1	1	1	1	1	1	1	1	1	1	1	1	1	1	1	1	1	1	1	1
		1	1	1	1	1	1	1	1	1	1	1	1	1	1	1	1	1	1	1	1	1	1
	siRNA-1	0.26	0.35	0.11	0.13	0.153	0.216	0.26	0.38	0.19	0.17	0.31	0.23	0.16	0.29	0.19	0.27	0.08	0.23	0.41	0.27	0.22	0.304
		0.21	0.29	0.11	0.14	0.177	0.224	0.26	0.35	0.2	0.17	0.33	0.26	0.17	0.3	0.19	0.3	0.1	0.3	0.39	0.25	0.11	0.279
		0.31	0.32	0.11	0.14	0.189	0.249	0.26	0.26	0.28	0.17	0.36	0.17	0.2	0.29	0.23	0.38	0.13	0.26	0.39	0.31	0.13	0.355
	siRNA-2	0.28	0.26	0.05	0.18	0.194	0.301	0.14	0.12	0.21	0.23	0.09	0.18	0.15	0.16	0.19	0.17	0.07	0.2	0.19	0.08	0.14	0.318
		0.13	0.41	0.07	0.19	0.204	0.255	0.14	0.16	0.25	0.22	0.13	0.21	0.18	0.17	0.18	0.17	0.22	0.04	0.22	0.09	0.15	0.432
		0.35	0.35	0.07	0.18	0.225	0.247	0.14	0.34	0.29	0.22	0.12	0.17	0.18	0.15	0.19	0.16	0.08	0.23	0.24	0.08	0.16	0.373

## Sheet: Supplementary Figure 3
Figure S3C
		WT	0.134468	0.178776	0.163265	0.141079
	NUMB KO	Vector	0.396761	0.312581	0.341365	0.33255
		NUMB1	0.125802	0.121339	0.137652	0.092369
		NUMB2	0.103586	0.150198	0.12549	0.114514
		NUMB3	0.286853	0.32127	0.245059	0.275591
		NUMB4	0.337255	0.300781	0.315175	0.267442

## Sheet: Supplementary Figure 4
Figure S4B
		CTTNA1	CTTNB1	AJUBA	ZO1	ZO2	PATJ	NF2	FRMD6	WWC1	AMOT
	siControl	1	1	1	1	1	1	1	1	1	1
		1	1	1	1	1	1	1	1	1	1
		1	1	1	1	1	1	1	1	1	1
	siRNA -1	0.14611	0.1266	0.28764	0.160406	0.112948	0.257322	0.207695	0.210811	0.107618	0.157825
		0.15845	0.11586	0.270067	0.106525	0.226909	0.222571	0.249279	0.32609	0.331899	0.0706825
		0.14116	0.12206	0.254981	0.18723	0.112888	0.244319	0.211992	0.228019	0.229642	0.0251833
	siRNA -2	0.17153	0.16213	0.346549	0.137681	0.131567	0.230103	0.184982	0.181284	0.171317	0.129067
		0.19587	0.12625	0.325049	0.0877699	0.277029	0.251589	0.176431	0.153966	0.248298	0.137118
		0.23924	0.11056	0.294305	0.156496	0.184342	0.274909	0.134671	0.123595	0.308062	0.177233

[truncated: 5 more sheets: Supplementary Figure 9, Supplementary Figure 12, Supplementary Figure 13, Supplementary Figure 15, Supplementary Figure 18]
